# Supplementary material for: Prospective Pilot Study of Lavender Terpenoid Topical Formulation in Psoriasis Patients with Chronic Kidney Disease: Clinical and Inflammatory Outcomes
Source: Biomedicines. 2026 Feb 27;14(3):552. doi: 10.3390/biomedicines14030552 (PMC13024350; doi:10.3390/biomedicines14030552)
Supplement: Supplementary file 1 [file biomedicines-14-00552-s001.zip]

Archive with 1 entries (1 files):
- biomedicines-4170974-supplementary.pdf
